# Supplementary material for: Identification and profile of phenolamides with anthracnose resistance potential in tea (Camellia sinensis)
Source: Hortic Res. 2023 Aug 1;10(9):uhad154. doi: 10.1093/hr/uhad154 (PMC10500153; doi:10.1093/hr/uhad154)
Supplement: Web_Material_uhad154 [file web_material_uhad154.zip]

Archive with 2 entries (2 files):
- Supplementary figures-updated.pptx
- Supplementary Table.xlsx
