# Supplementary material for: Identification and profile of phenolamides with anthracnose resistance potential in tea (Camellia sinensis)
Source: Hortic Res. 2023 Aug 1;10(9):uhad154. doi: 10.1093/hr/uhad154 (PMC10500153; doi:10.1093/hr/uhad154)
Supplement: Web_Material_uhad154 [file web_material_uhad154.zip › Supplementary Table.xlsx]

## Sheet: Supplementary Table1
Table S1. The statistics of mass spectrum signals by UHPLC-Orbitrap-MS/MS
Molecular Mass	50-200	200-500	500-800	800-1000	1000-1500	Sum
MS Level 1	783	777	828	824	1939	5151
MS Level 2	7752	7015	6657	6663	3197	31284

## Sheet: Supplementary Table2
Table S2. The peak area of phenolamides concentration in various organs of tea
Metabolite ID	L1-1	L1-2	L1-3	L2-1	L2-2	L2-3	L3-1	L3-2	L3-3	L4-1	L4-2	L4-3	S1-1	S1-2	S1-3	S2-1	S2-2	S2-3	F-1	F-2	F-3
PA01-1	2389170	2340530	2362240	3657500	3708780	3595270	4164980	4166400	5486340	6684990	6749880	6819230	838500	835900	803370	2944630	2886610	2927580	158050	149830	137640
PA01-2	84034610	81746700	82037840	61649210	61366300	60863090	108105190	107884430	112917500	72955130	72386010	69312590	13699860	14029360	13515880	50053810	50086270	50497580	7419200	7325130	7275690
PA02	503330	515270	485720	753920	777410	776800	911470	971880	910690	1041050	1030190	1084620	160480	159110	165850	58370	58640	55730	17620	13770	16210
PA03-1	100	230	650	190	220	150	120	450	150	1370	140	590	1280	370	530	370	390	250	2054540	2083210	2042360
PA03-2	230	240	90	90	230	170	360	460	450	850	720	100	1330	280	2040	770	650	910	2057700	2068640	2029170
PA04	288250	312290	312140	429500	426880	422270	344760	331870	323030	274310	285490	260760	20730	27190	23820	4620	6840	4750	273020	278030	286890
PA05-1	31270	26620	28580	14830	21900	12650	23780	21690	20230	37810	36310	34130	3660	2200	3870	1670	1640	410	4180	1010	2910
PA05-2	891710	859800	905950	661880	634660	653250	985050	1008540	880900	904500	959960	942740	346990	338230	353260	1168860	1170870	1194170	416740	401420	423460
PA05-3	79800	93940	99860	99060	85180	92030	68320	62240	63750	60140	63100	54440	41560	38120	39300	8350	10070	11730	54790	51510	51610
PA06-1	4280	7440	10100	12860	15990	13570	16580	6330	20290	18280	13450	11450	58570	54110	49700	7690	11230	10560	257800	252680	260370
PA06-2	56660	49470	42600	4270	64170	68160	120200	8100	121010	100010	6660	9170	209200	200130	208720	28790	18550	22550	263920	271950	278640
PA07-1	56490	57970	49710	102320	75990	90710	102360	94880	97290	86960	87490	83360	492160	492740	491360	173620	176430	159550	892420	899730	866920
PA07-2	299260	293270	303060	493630	482870	471050	471820	476440	513530	469970	445580	435680	1198510	1189930	1244580	538700	529920	549460	913210	919160	903240
PA08-1	2412930	2423580	2447550	1041390	984590	1067250	1068520	1094720	1110930	943260	914870	941600	549110	531000	545960	481980	505610	481240	47340	49090	48060
PA08-2	2198910	2127510	2113020	1507120	1467850	1491440	1150290	1158890	1106370	989010	991470	986180	888400	900360	912020	2118130	2196830	2180820	188100	182870	184230
PA08-3	207420	200410	225480	126240	122490	142520	188390	190790	207770	129930	132000	135500	151590	168350	139170	304370	319260	314820	680	960	1640
PA09-1	110	250	250	360	90	620	600	70	330	340	200	240	160	970	190	570	3120	2010	690	930	440
PA09-2	150	1260	80	170	1580	300	210	930	410	960	1000	880	200	400	280	1250	500	640	232160	227020	229340
PA09-3	910	2650	820	1150	190	1610	920	2310	2880	1880	590	4540	830	980	230	8010	5390	6840	9918410	9831240	9832720
PA10	87740	80780	88430	82990	83260	82490	109210	115600	104200	63990	65750	64000	240	70	190	181970	182750	175430	93200	93060	88900
PA11-1	2040	430	1320	130	950	2160	770	410	590	1610	130	390	450	70	80	390	830	370	20190	20590	20900
PA11-2	660	590	180	900	1390	1380	300	50	1130	2430	1530	230	650	540	350	1260	2980	280	827930	814890	821760
PA11-3	430	1220	2660	1560	1080	580	2900	2590	2340	1540	940	1180	120	2420	1350	2060	740	390	910260	866290	916720
PA12-1	25810	32680	33490	110930	106270	66790	87950	134420	44480	70920	70540	81030	2000	2710	14330	44450	8630	18400	610	4480	7110
PA12-2	847120	1117130	1043680	1114280	1187550	1061450	1474610	1471950	520220	940890	877400	870000	130320	135540	134520	595850	619600	584200	5970	1540	6110
PA13-1	34410	28820	27150	27500	28750	34720	31500	27510	89890	29690	33500	34290	94400	104100	91740	127290	119420	120900	162890	178980	165410
PA13-2	19950	17710	24590	15720	21020	15950	15830	14460	10920	7190	14210	9890	101700	103420	106980	376810	365250	381440	290150	292680	304050
PA14-1	1980	1550	1430	720	720	420	810	780	730	1390	600	640	790	790	10130	890	530	90	1841720	1796460	1836500
PA14-2	5920	2990	5630	3810	2160	1910	1680	2190	780	8230	1680	3770	8210	9400	8150	3910	1730	3080	56160310	56344710	55957830
PA14-3	860	1270	2980	1870	1410	1750	6130	3940	5640	11350	10900	10670	17170	12330	12390	26180	31540	27810	55912760	55988440	56057670
PA14-4	390	2950	90	410	920	1040	6590	800	6520	1100	15230	2250	820	18110	20410	2490	26570	29960	54439420	55946300	56510540
PA15-1	420	190	510	570	970	360	230	550	180	350	250	1040	300	210	150	1040	1030	290	174780	195230	185290
PA15-2	750	520	780	710	910	970	1180	1120	1240	860	610	660	160	160	280	200	170	130	196580	184950	213950
PA15-3	100	190	20	730	340	510	70	660	230	40	520	280	500	660	330	70	90	110	78110	76350	83480
PA15-4	250	340	260	220	540	100	470	200	20	670	80	60	300	460	290	270	100	350	82430	79760	80990
PA15-5	80	460	350	30	210	210	490	150	120	300	800	250	170	510	420	1350	240	300	1604330	1545030	1628650
PA15-6	70	40	410	120	390	220	370	270	1380	200	390	1220	20	270	190	170	950	290	1019090	905830	996000
PA16-1	200	870	200	950	170	490	560	1500	400	1380	960	520	280	40	840	830	680	3000	6257620	6366140	6347630
PA16-2	680	130	490	480	120	220	160	210	120	640	180	970	150	220	370	360	230	370	6320910	6368180	6398370
PA16-3	1210	530	150	740	100	1010	780	150	320	430	820	270	280	410	560	310	330	320	273570	265830	246130
PA17-1	560	270	70	490	40	320	70	1710	350	210	240	1420	120	170	190	370	150	540	297870	300920	318600
PA17-2	180	120	260	660	100	180	510	210	140	70	40	50	370	230	10	360	160	190	307950	307180	294320
PA18-1	570	4720	990	970	2470	3100	1520	1430	1540	2720	1340	1550	5540	3450	2880	15240	930	1080	28637530	28808820	28383500
PA18-2	1490	1020	1810	190	50	2520	7280	4550	4330	6030	7420	7930	9580	14160	10220	18200	17960	18400	29618540	30272790	29750070
PA19-1	180	40	40	220	130	80	300	20	420	150	40	290	110	400	530	200	540	110	204750	233350	217040
PA19-2	260	210	410	670	120	180	400	940	670	10	120	90	10	370	160	570	230	30	1885820	1948820	1893350

## Sheet: Supplementary Table3
Table S3. The peak area of phenolamides concentration in tea leaves by acnose pathogen induction
Metabolite ID	S1-1	S1-2	S1-3	S1-CK-1	S1-CK-2	S1-CK-3	S2-1	S2-2	S2-3	S2-CK-1	S2-CK-2	S2-CK-3	S3-1	S3-2	S3-3	S3-CK-1	S3-CK-2	S3-CK-3	S4-1	S4-2	S4-3	S4-CK-1	S4-CK-2	S4-CK-3
PA01-1	5292750	7000380	7232780	8292840	8545300	9064220	5938950	7047440	7882180	8356930	8979000	10384120	4851280	5420830	6512330	4993570	5597450	9074670	4016990	5203200	5912470	5387300	6721700	7068180
PA01-2	9619740	13730420	11574210	18696980	18744300	15870470	11516030	13678900	13174470	20169840	21185640	21940490	8136870	8884920	9659570	9572190	9555690	17891570	6359680	6937920	8499340	10767650	12212470	10989150
PA02	85370	128570	106890	219030	197880	157690	121400	126660	122770	258340	225770	237650	77090	78030	93500	93510	79840	190770	69110	68120	83620	106570	126480	105530
PA04	99090	134740	111650	191540	176840	144310	92400	106450	105230	165060	173750	186370	58770	109240	119130	137160	134960	218170	59130	63040	67510	98010	113470	102930
PA05-1	124120	219500	168890	421150	392050	277170	162670	188720	153970	358450	376510	356540	167790	149270	160240	173780	167140	325600	91050	97610	102610	150240	179580	140720
PA05-2	337490	489210	383440	729640	684350	557990	407080	416700	376940	683150	715910	690850	397540	357680	363900	374930	339960	612450	205570	234140	239650	381880	409310	326280
PA05-3	5040	8900	12320	19420	14450	12130	6840	5890	3700	20250	17350	15780	2900	7320	9870	8120	6240	20120	4490	4720	2940	10130	8050	5540
PA07-1	8870	7340	6610	51220	37350	29570	10050	11890	9530	24680	22460	23040	11460	7420	9730	10530	8220	20050	7100	9640	8750	4190	4470	2310
PA07-2	14660	17750	16620	19260	23480	23660	57060	53900	54040	61470	38440	69830	651750	629830	663090	9460	7120	11800	560980	500250	575320	49670	48100	49740
PA08-1	160780	76610	71380	366670	118980	107500	86850	117410	94060	467850	163580	534070	154560	53660	188410	155640	181370	327940	163790	203330	235190	179630	226720	211760
PA08-2	536600	653200	596270	1282660	1136270	1049080	619230	694540	724930	1427830	1413060	1440390	548080	597770	616420	612990	565650	1030070	385820	441270	516810	429050	491440	462820
PA08-3	19690	26900	18050	84250	60690	46300	25740	30260	26510	60630	49530	45890	32850	19800	33990	36680	29350	57860	43360	47310	43330	29110	25610	27060
PA10	12470	18240	13920	23810	25350	21210	15650	15840	15380	30900	28710	27160	16910	17490	19700	14570	15770	22470	14770	14740	17900	14830	13470	13330
PA12-1	143960	312030	221440	408220	403250	307880	173830	198330	208340	290340	346910	383040	131410	180780	170550	233140	185840	335020	88380	139120	141010	187520	238680	198540
PA12-2	284150	360410	301010	635760	573690	473210	276090	297140	302310	615930	672420	597070	190130	223130	249370	257930	255410	542190	193320	158600	192860	312820	318140	291470
PA13-1	19090	24440	18530	42070	40220	35940	25840	23970	34130	42950	49500	47830	22580	23950	25000	25470	32480	45840	14750	17550	26370	18810	20290	16350
PA13-2	199540	159850	156800	237410	191600	185740	210590	160590	170060	230860	203280	189230	213570	187430	188480	214680	186030	191330	162490	149700	151430	193550	173300	163460
PA17-1	18380	19620	1470	600	650	16750	15930	1010	1100	1460	580	900	14430	23280	1580	16430	21370	960	870	17290	1450	18610	25570	1830

## Sheet: Supplementary Table4
Table S4. Primers for qPCR of candidate acyltransferases at different stage in diseased tea leaves
Gene ID	Primer sequence (5'-3')
TEA000501.1	F-TTCAGTTCGTGTCCACCAGTA
TEA000501.1	R-TGTTTGCTAGTAGTTGTGGTGTG
TEA000502.1	F-CATACCCACCTACGCCACAG
TEA000502.1	R-TGCCCTCCCAATCCTCAACG
TEA002780.1	F-CCATAACCAAAGCTCGCTCG
TEA002780.1	R-CCTTCACCCTAGCACTCGGT
TEA004978.1	F-GATTTGAACTGGAGCGGGGA
TEA004978.1	R-CCACCTCGAGATCAACGCTT
TEA010790.1	F-ACCACGATCAATTCGTCGGC
TEA010790.1	R-GACACTCCCCATTGGCTTTCC
TEA010805.1	F-CACATCTCCTCAGAATCCGTAA
TEA010805.1	R-GGCGGTTCTATTCGTGTTCG
TEA010822.1	F-CTTCGACCCTTGCACCGTAT
TEA010822.1	R-TACGTCGTCACTTTCCCGTC
TEA012633.1	F-CACTGTCAGCGATATCCTCGG
TEA012633.1	R-ACGACCTGTCAACAACACCA
TEA012635.1	F-CCAATGCCCAGATGAACACC
TEA012635.1	R-GAAGTCTTGGCCTCGCACTC
TEA013165.1	F-ATCGCAGTTATCTATGCCTATC
TEA013165.1	R-AACCTTCCTGCCCACTCCCT
TEA013358.1	F-GGTCCTGTGTACGTGCCTC
TEA013358.1	R-CTTCATCCGGAAACCAACGC
TEA013359.1	F-GGTGAGACGGTTCGCAGAG
TEA013359.1	R-TGTCGTACATGGGGAATCGG
TEA016321.1	F-CGACTAGTAGTTCGCCTCGG
TEA016321.1	R-TCTTCCACCCCGGGAAAAAC
TEA021431.1	F-CACCGAACAAAACTCGACGG
TEA021431.1	R-AGCTTTCTAGCTCGGCTCAC
TEA026465.1	F-GCGACCTCCATTTCTCAACC
TEA026465.1	R-GGAGATAGTGGTGGTGCTCA
TEA027258.1	F-AAGACGCAGGAACCAACTGT
TEA027258.1	R-ATAGCGGTAGCCTCCAGAGT
